# Supplementary material for: Birth Size and Maternal, Social, and Environmental Factors in the Province of Jujuy, Argentina
Source: Int J Environ Res Public Health. 2022 Jan 6;19(2):621. doi: 10.3390/ijerph19020621 (PMC8775369; doi:10.3390/ijerph19020621)
Supplement: Supplementary file 1 [file ijerph-19-00621-s001.zip]

Archive with 1 entries (1 files):
- ijerph-1466188-supplementary.pdf
